# Supplementary material for: Metabolic rate and saliva cortisol concentrations in socially housed adolescent guinea pigs
Source: J Comp Physiol B. 2024 Jul 17;194(6):925–33. doi: 10.1007/s00360-024-01576-y (PMC11511739; doi:10.1007/s00360-024-01576-y)
Supplement: Supplementary file 1 — Supplementary file1 (XLSX 15 KB) [file 360_2024_1576_MOESM1_ESM.xlsx]

## Sheet: Data
ID	Sex	Mother	Body_mass_0d	Body_mass_60d	Body_mass_120d	Body_mass_180d	Cortisol_pre_60d	Cortisol_pre_120d	Cortisol_pre_180d	Cortisol_post_60d	Cortisol_post_120d	Cortisol_post_180d	MR_ml/h_60d	MR_ml/h_120d	MR_ml/h_180d	MR_ml/h/kg_60d	MR_ml/h/kg_120d	MR_ml/h/kg_180d
F301	female	F001	114	574	780	901	26.875	2.705	38.62	119.62	54.755	50.19	501.328	487.986	538.172	873.394	625.623	597.305
F302	female	F002	91	475	656	753	219.365	137.83	54.135	77.165	85.59	53.045	457.038	517.086	501.128	962.185	788.241	665.509
F303	female	F003	106	547	699	825	22.135	82.335	2.14	6.94	14.095	23.175	458.218	480.511	498.772	837.693	687.426	604.572
F304	female	F003	126	595	783	846	66.485	14.625	67.11	38.08	59.835	68.995	544.022	598.544	619.314	914.323	764.424	732.05
F305	female	F004	116	574	782	866	0.88	10.625	12.11	21.185	28.14	25.625	476.839	491.172	546.306	830.73	628.097	630.838
F306	female	F005	132	543	702	803	22.88	68.595	6.725	6.525	55.845	99.925	478.007	462.821	493.63	880.308	659.289	614.732
F307	female	F006	92	580	773	899	28.22	15.53	18.12	13.39	50.915	31.24	436.865	479.36	493.482	753.216	620.129	548.923
F308	female	F006	107	559	721	851	15.99	16.115	36.115	21.8	10.9	27.785	467.045	509.143	534.891	835.501	706.162	628.544
F309	female	F007	93	538	721	837	58.12	23.925	15.815	86.765	160.775	41.63	421.912	488.903	473.133	784.223	678.09	565.272
F310	female	F008	92	546	748	858	13.485	16.79	16.39	6.995	23.85	61.235	475.651	481.914	571.177	871.156	644.27	665.707
F311	female	F008	95	477	682	827	17.66	35.81	7.375	21.845	41.44	113.44	395.878	459.072	491.836	829.933	673.126	594.723
M301	male	F001	119	608	715	755	15.125	34.26	25.275	2.2	15.55	25.45	559.124	489.889	478.885	919.612	685.159	634.285
M302	male	F002	94	562	707	794	4.935	25.04	108.745	47.66	84.845	44.085	516.072	476.227	512.522	918.278	673.588	645.494
M303	male	F002	97	510	669	757	37.505	35.44	24.43	37.185	47.77	55.17	468.156	477.978	489.042	917.953	714.466	646.026
M304	male	F009	77	537	713	810	35.585	53.42	25.84	4.89	82.32	30.15	479.413	542.144	569.755	892.762	760.37	703.401
M305	male	F009	82	529	695	823	29.375	24.11	11.805	12.775	23.565	24.87	431.29	431.39	521.669	815.293	620.705	633.863
M306	male	F009	91	543	593	737	5.02	21.535	64.575	37.145	11.89	41.84	437.832	502.999	543.172	806.32	848.228	737.004
M307	male	F009	65	530	693	803	23.43	43.33	159.86	44.56	38.145	32.6	439.381	494.264	549.368	829.021	713.224	684.144
M308	male	F005	146	663	804	857	9.305	49.865	36.18	53.375	16.755	34.375	450.311	466.006	474.072	679.202	579.609	553.176
M309	male	F006	115	660	828	846	18.655	8.755	14.28	25.75	73.845	39.425	488.78	505.773	508.353	740.576	610.837	600.89
M310	male	F007	87	564	712	777	7.63	30.94	52.915	18.75	20.405	30.105	420.677	413.617	451.421	745.881	580.923	580.979
M311	male	F007	92	633	811	832	3.96	67.705	22.06	9.325	33.48		464.064	454.937	465.739	733.118	560.958	559.782
M312	male	F008	91	580	808	886	16.175	100.525	23.95	33.285	26.15	51.835	438.599	499.147	498.709	756.205	617.756	562.877
